# Supplementary material for: Adipose Tissue Gene Expression of Entire Male, Immunocastrated and Surgically Castrated Pigs
Source: Int J Mol Sci. 2021 Feb 10;22(4):1768. doi: 10.3390/ijms22041768 (PMC7916650; doi:10.3390/ijms22041768)
Supplement: Supplementary file 1 [file ijms-22-01768-s001.zip]

Archive with 7 entries (7 files):
- Supplementary_Table_S5.docx
- Supplementary_Figure_S1.docx
- Supplementary_Figure_S2.docx
- Supplementary_Table_S1.docx
- Supplementary_Table_S2.docx
- Supplementary_Table_S3.docx
- Supplementary_Table_S4.docx
